# Supplementary material for: A Systemic Immune State Axis Distinguishes Psoriatic Arthritis from Psoriasis
Source: Int J Mol Sci. 2026 Jun 5;27(11):5121. doi: 10.3390/ijms27115121 (PMC13257340; doi:10.3390/ijms27115121)
Supplement: Supplementary file 1 [file ijms-27-05121-s001.zip]

Archive with 16 entries (16 files):
- supplementary_ijms_v8_tex_package/supplementary_ijms_v8.tex
- supplementary_ijms_v8_tex_package/supplementary_ijms_v8_REFERENCE.pdf
- supplementary_ijms_v8_tex_package/README.txt
- supplementary_ijms_v8_tex_package/Definitions/Supplementary_Figure_S5_GSE205748_Skin_Corroboration_v3.pdf
- supplementary_ijms_v8_tex_package/Definitions/Supplementary_Figure_S6_GSE202011_External_Skin_Check_v3.pdf
- supplementary_ijms_v8_tex_package/Definitions/logo-orcid.pdf
- supplementary_ijms_v8_tex_package/Definitions/logo-mdpi-eps-converted-to.pdf
- supplementary_ijms_v8_tex_package/Definitions/Supplementary_Figure_S3_GSE194315_Untreated_Additional_Details.pdf
- supplementary_ijms_v8_tex_package/Definitions/Supplementary_Figure_S1_GSE200376_Performance.pdf
- supplementary_ijms_v8_tex_package/Definitions/Supplementary_Figure_S2_GSE194315_Untreated_Transition_Details.pdf
- supplementary_ijms_v8_tex_package/Definitions/mdpi.cls
- supplementary_ijms_v8_tex_package/Definitions/logo-mdpi.eps
- supplementary_ijms_v8_tex_package/Definitions/logo-updates.eps
- supplementary_ijms_v8_tex_package/Definitions/journalnames.tex
- supplementary_ijms_v8_tex_package/Definitions/Supplementary_Figure_S7_GSE194315_AllCell_Exploratory.pdf
- supplementary_ijms_v8_tex_package/Definitions/Supplementary_Figure_S4_GSE236694_CD4_Methylation.pdf
