# Supplementary material for: A Systemic Immune State Axis Distinguishes Psoriatic Arthritis from Psoriasis
Source: Int J Mol Sci. 2026 Jun 5;27(11):5121. doi: 10.3390/ijms27115121 (PMC13257340; doi:10.3390/ijms27115121)
Supplement: Supplementary file 1 [file ijms-27-05121-s001.zip › supplementary_ijms_v8_tex_package/README.txt]

Supplementary Materials - LaTeX source package
================================================

Manuscript: A Systemic Immune-State Axis Distinguishes Psoriatic Arthritis from Psoriasis
Journal: International Journal of Molecular Sciences (IJMS), MDPI

Main file
---------
supplementary_ijms_v8.tex   <- compile this (engine: pdfLaTeX)

How to compile
--------------
Run pdfLaTeX once (no BibTeX required; the supplement has no bibliography):

    pdflatex supplementary_ijms_v8.tex
    pdflatex supplementary_ijms_v8.tex   (second pass resolves page references)

Tested with TeX Live; compiles cleanly to a 13-page PDF.

Contents
--------
supplementary_ijms_v8.tex            Main supplementary source
supplementary_ijms_v8_REFERENCE.pdf  Reference output PDF (for visual comparison)
Definitions/mdpi.cls                 MDPI document class
Definitions/journalnames.tex         Journal-name definitions used by the class
Definitions/logo-*.eps / *.pdf       MDPI logos referenced by the class
Definitions/Supplementary_Figure_S1..S7_*.pdf   The 7 supplementary figures

All figures and class files are referenced via relative paths under Definitions/,
so keep the folder structure intact.
